# Supplementary material for: Microarray-based method for screening of immunogenic proteins from bacteria
Source: J Nanobiotechnology. 2012 Mar 21;10:12. doi: 10.1186/1477-3155-10-12 (PMC3368735; doi:10.1186/1477-3155-10-12)
Supplement: Additional file 1 — Excel sheet comparing the codon usage of Campylobacter jejuni NCTC 11168 and Escherichia coli strain K12. [file 1477-3155-10-12-S1.XLS]

## Sheet: Tabelle1
Campylobacter jejuni NCTC 11168			Escherichia coli strain K12
Codon	Amino acid	Rate	Codon	Amino acid	Rate
UUU	F	0.93	UUU	F	0.57
UUC	F	0.07	UUC	F	0.43
UUA	L	0.46	UUA	L	0.15
UUG	L	0.15	UUG	L	0.12
UCU	S	0.25	UCU	S	0.11
UCC	S	0.03	UCC	S	0.11
UCA	S	0.15	UCA	S	0.15
UCG	S	0.02	UCG	S	0.16
UAU	Y	0.87	UAU	Y	0.53
UAC	Y	0.13	UAC	Y	0.47
UAA	*	0.64	UAA	*	0.64
UAG	*	0.1	UAG	*	0
UGU	C	0.7	UGU	C	0.42
UGC	C	0.3	UGC	C	0.58
UGA	*	0.26	UGA	*	0.36
UGG	W	1	UGG	W	1
CUU	L	0.3	CUU	L	0.12
CUC	L	0.02	CUC	L	0.1
CUA	L	0.06	CUA	L	0.05
CUG	L	0.01	CUG	L	0.46
CCU	P	0.58	CCU	P	0.17
CCC	P	0.05	CCC	P	0.13
CCA	P	0.33	CCA	P	0.14
CCG	P	0.04	CCG	P	0.55
CAU	H	0.81	CAU	H	0.55
CAC	H	0.19	CAC	H	0.45
CAA	Q	0.91	CAA	Q	0.3
CAG	Q	0.09	CAG	Q	0.7
CGU	R	0.21	CGU	R	0.36
CGC	R	0.13	CGC	R	0.44
CGA	R	0.03	CGA	R	0.07
CGG	R	0	CGG	R	0.07
AUU	I	0.5	AUU	I	0.58
AUC	I	0.19	AUC	I	0.35
AUA	I	0.3	AUA	I	0.07
AUG	M	1	AUG	M	1
ACU	T	0.47	ACU	T	0.16
ACC	T	0.15	ACC	T	0.47
ACA	T	0.32	ACA	T	0.13
ACG	T	0.06	ACG	T	0.24
AAU	N	0.86	AAU	N	0.47
AAC	N	0.14	AAC	N	0.53
AAA	K	0.86	AAA	K	0.73
AAG	K	0.14	AAG	K	0.27
AGU	S	0.35	AGU	S	0.14
AGC	S	0.19	AGC	S	0.33
AGA	R	0.54	AGA	R	0.02
AGG	R	0.09	AGG	R	0.03
GUU	V	0.44	GUU	V	0.25
GUC	V	0.05	GUC	V	0.18
GUA	V	0.33	GUA	V	0.17
GUG	V	0.19	GUG	V	0.4
GCU	A	0.5	GCU	A	0.11
GCC	A	0.1	GCC	A	0.31
GCA	A	0.33	GCA	A	0.21
GCG	A	0.08	GCG	A	0.38
GAU	D	0.92	GAU	D	0.65
GAC	D	0.08	GAC	D	0.35
GAA	E	0.82	GAA	E	0.7
GAG	E	0.18	GAG	E	0.3
GGU	G	0.37	GGU	G	0.29
GGC	G	0.15	GGC	G	0.46
GGA	G	0.37	GGA	G	0.13
GGG	G	0.1	GGG	G	0.12
